# Supplementary material for: Theta power reduction and theta–gamma coupling desynchronization are associated with working memory interference and anxiety symptoms in panic disorder: a retrospective study
Source: BMC Psychiatry. 2024 Dec 3;24:875. doi: 10.1186/s12888-024-06272-3 (PMC11613674; doi:10.1186/s12888-024-06272-3)
Supplement: Supplementary file 2 — Supplementary Material 2. [file 12888_2024_6272_MOESM2_ESM.zip]

Archive with 286 entries (276 files):
- bmc_proof_aq2/healthy/
- bmc_proof_aq2/healthy/cond1_eyes_closed_FFT/
- bmc_proof_aq2/healthy/cond1_eyes_closed_FFT/Yongin_FFT_anon1_EC.mat
- bmc_proof_aq2/healthy/cond1_eyes_closed_FFT/Yongin_FFT_anon10_EC.mat
- bmc_proof_aq2/healthy/cond1_eyes_closed_FFT/Yongin_FFT_anon11_EC.mat
- bmc_proof_aq2/healthy/cond1_eyes_closed_FFT/Yongin_FFT_anon12_EC.mat
- bmc_proof_aq2/healthy/cond1_eyes_closed_FFT/Yongin_FFT_anon13_EC.mat
- bmc_proof_aq2/healthy/cond1_eyes_closed_FFT/Yongin_FFT_anon14_EC.mat
- bmc_proof_aq2/healthy/cond1_eyes_closed_FFT/Yongin_FFT_anon15_EC.mat
- bmc_proof_aq2/healthy/cond1_eyes_closed_FFT/Yongin_FFT_anon16_EC.mat
- bmc_proof_aq2/healthy/cond1_eyes_closed_FFT/Yongin_FFT_anon17_EC.mat
- bmc_proof_aq2/healthy/cond1_eyes_closed_FFT/Yongin_FFT_anon18_EC.mat
- bmc_proof_aq2/healthy/cond1_eyes_closed_FFT/Yongin_FFT_anon19_EC.mat
- bmc_proof_aq2/healthy/cond1_eyes_closed_FFT/Yongin_FFT_anon2_EC.mat
- bmc_proof_aq2/healthy/cond1_eyes_closed_FFT/Yongin_FFT_anon20_EC.mat
- bmc_proof_aq2/healthy/cond1_eyes_closed_FFT/Yongin_FFT_anon21_EC.mat
- bmc_proof_aq2/healthy/cond1_eyes_closed_FFT/Yongin_FFT_anon22_EC.mat
- bmc_proof_aq2/healthy/cond1_eyes_closed_FFT/Yongin_FFT_anon23_EC.mat
- bmc_proof_aq2/healthy/cond1_eyes_closed_FFT/Yongin_FFT_anon24_EC.mat
- bmc_proof_aq2/healthy/cond1_eyes_closed_FFT/Yongin_FFT_anon25_EC.mat
- bmc_proof_aq2/healthy/cond1_eyes_closed_FFT/Yongin_FFT_anon26_EC.mat
- bmc_proof_aq2/healthy/cond1_eyes_closed_FFT/Yongin_FFT_anon27_EC.mat
- bmc_proof_aq2/healthy/cond1_eyes_closed_FFT/Yongin_FFT_anon28_EC.mat
- bmc_proof_aq2/healthy/cond1_eyes_closed_FFT/Yongin_FFT_anon29_EC.mat
- bmc_proof_aq2/healthy/cond1_eyes_closed_FFT/Yongin_FFT_anon3_EC.mat
- bmc_proof_aq2/healthy/cond1_eyes_closed_FFT/Yongin_FFT_anon30_EC.mat
- bmc_proof_aq2/healthy/cond1_eyes_closed_FFT/Yongin_FFT_anon31_EC.mat
- bmc_proof_aq2/healthy/cond1_eyes_closed_FFT/Yongin_FFT_anon32_EC.mat
- bmc_proof_aq2/healthy/cond1_eyes_closed_FFT/Yongin_FFT_anon33_EC.mat
- bmc_proof_aq2/healthy/cond1_eyes_closed_FFT/Yongin_FFT_anon34_EC.mat
- bmc_proof_aq2/healthy/cond1_eyes_closed_FFT/Yongin_FFT_anon4_EC.mat
- bmc_proof_aq2/healthy/cond1_eyes_closed_FFT/Yongin_FFT_anon5_EC.mat
- bmc_proof_aq2/healthy/cond1_eyes_closed_FFT/Yongin_FFT_anon6_EC.mat
- bmc_proof_aq2/healthy/cond1_eyes_closed_FFT/Yongin_FFT_anon7_EC.mat
- bmc_proof_aq2/healthy/cond1_eyes_closed_FFT/Yongin_FFT_anon8_EC.mat
- bmc_proof_aq2/healthy/cond1_eyes_closed_FFT/Yongin_FFT_anon9_EC.mat
- bmc_proof_aq2/healthy/cond1_eyes_closed_TGC/
- bmc_proof_aq2/healthy/cond1_eyes_closed_TGC/desktop.ini
- bmc_proof_aq2/healthy/cond1_eyes_closed_TGC/Yongin_TGC_anon1_EC.mat
- bmc_proof_aq2/healthy/cond1_eyes_closed_TGC/Yongin_TGC_anon10_EC.mat
- bmc_proof_aq2/healthy/cond1_eyes_closed_TGC/Yongin_TGC_anon11_EC.mat
- bmc_proof_aq2/healthy/cond1_eyes_closed_TGC/Yongin_TGC_anon12_EC.mat
- bmc_proof_aq2/healthy/cond1_eyes_closed_TGC/Yongin_TGC_anon13_EC.mat
- bmc_proof_aq2/healthy/cond1_eyes_closed_TGC/Yongin_TGC_anon14_EC.mat
- bmc_proof_aq2/healthy/cond1_eyes_closed_TGC/Yongin_TGC_anon15_EC.mat
- bmc_proof_aq2/healthy/cond1_eyes_closed_TGC/Yongin_TGC_anon16_EC.mat
- bmc_proof_aq2/healthy/cond1_eyes_closed_TGC/Yongin_TGC_anon17_EC.mat
- bmc_proof_aq2/healthy/cond1_eyes_closed_TGC/Yongin_TGC_anon18_EC.mat
- bmc_proof_aq2/healthy/cond1_eyes_closed_TGC/Yongin_TGC_anon19_EC.mat
- bmc_proof_aq2/healthy/cond1_eyes_closed_TGC/Yongin_TGC_anon2_EC.mat
- bmc_proof_aq2/healthy/cond1_eyes_closed_TGC/Yongin_TGC_anon20_EC.mat
- bmc_proof_aq2/healthy/cond1_eyes_closed_TGC/Yongin_TGC_anon21_EC.mat
- bmc_proof_aq2/healthy/cond1_eyes_closed_TGC/Yongin_TGC_anon22_EC.mat
- bmc_proof_aq2/healthy/cond1_eyes_closed_TGC/Yongin_TGC_anon23_EC.mat
- bmc_proof_aq2/healthy/cond1_eyes_closed_TGC/Yongin_TGC_anon24_EC.mat
- bmc_proof_aq2/healthy/cond1_eyes_closed_TGC/Yongin_TGC_anon25_EC.mat
- bmc_proof_aq2/healthy/cond1_eyes_closed_TGC/Yongin_TGC_anon26_EC.mat
- bmc_proof_aq2/healthy/cond1_eyes_closed_TGC/Yongin_TGC_anon27_EC.mat
- bmc_proof_aq2/healthy/cond1_eyes_closed_TGC/Yongin_TGC_anon28_EC.mat
- bmc_proof_aq2/healthy/cond1_eyes_closed_TGC/Yongin_TGC_anon29_EC.mat
- bmc_proof_aq2/healthy/cond1_eyes_closed_TGC/Yongin_TGC_anon3_EC.mat
- bmc_proof_aq2/healthy/cond1_eyes_closed_TGC/Yongin_TGC_anon30_EC.mat
- bmc_proof_aq2/healthy/cond1_eyes_closed_TGC/Yongin_TGC_anon31_EC.mat
- bmc_proof_aq2/healthy/cond1_eyes_closed_TGC/Yongin_TGC_anon32_EC.mat
- bmc_proof_aq2/healthy/cond1_eyes_closed_TGC/Yongin_TGC_anon33_EC.mat
- bmc_proof_aq2/healthy/cond1_eyes_closed_TGC/Yongin_TGC_anon34_EC.mat
- bmc_proof_aq2/healthy/cond1_eyes_closed_TGC/Yongin_TGC_anon4_EC.mat
- bmc_proof_aq2/healthy/cond1_eyes_closed_TGC/Yongin_TGC_anon5_EC.mat
- bmc_proof_aq2/healthy/cond1_eyes_closed_TGC/Yongin_TGC_anon6_EC.mat
- bmc_proof_aq2/healthy/cond1_eyes_closed_TGC/Yongin_TGC_anon7_EC.mat
- bmc_proof_aq2/healthy/cond1_eyes_closed_TGC/Yongin_TGC_anon8_EC.mat
- bmc_proof_aq2/healthy/cond1_eyes_closed_TGC/Yongin_TGC_anon9_EC.mat
- bmc_proof_aq2/healthy/cond2_calculation_FFT/
- bmc_proof_aq2/healthy/cond2_calculation_FFT/Yongin_FFT_anon1_calculat.mat
- bmc_proof_aq2/healthy/cond2_calculation_FFT/Yongin_FFT_anon10_calculati.mat
- bmc_proof_aq2/healthy/cond2_calculation_FFT/Yongin_FFT_anon11_calculati.mat
- bmc_proof_aq2/healthy/cond2_calculation_FFT/Yongin_FFT_anon12_calculat.mat
- bmc_proof_aq2/healthy/cond2_calculation_FFT/Yongin_FFT_anon13_calculat.mat
- bmc_proof_aq2/healthy/cond2_calculation_FFT/Yongin_FFT_anon14_calculat.mat
- bmc_proof_aq2/healthy/cond2_calculation_FFT/Yongin_FFT_anon15_calculat.mat
- bmc_proof_aq2/healthy/cond2_calculation_FFT/Yongin_FFT_anon16_Calculat.mat
- bmc_proof_aq2/healthy/cond2_calculation_FFT/Yongin_FFT_anon17_calculat.mat
- bmc_proof_aq2/healthy/cond2_calculation_FFT/Yongin_FFT_anon18_calculat.mat
- bmc_proof_aq2/healthy/cond2_calculation_FFT/Yongin_FFT_anon19_calculat.mat
- bmc_proof_aq2/healthy/cond2_calculation_FFT/Yongin_FFT_anon2_calculat.mat
- bmc_proof_aq2/healthy/cond2_calculation_FFT/Yongin_FFT_anon20_calculat.mat
- bmc_proof_aq2/healthy/cond2_calculation_FFT/Yongin_FFT_anon21_calculat.mat
- bmc_proof_aq2/healthy/cond2_calculation_FFT/Yongin_FFT_anon22_calculat.mat
- bmc_proof_aq2/healthy/cond2_calculation_FFT/Yongin_FFT_anon23_calculat.mat
- bmc_proof_aq2/healthy/cond2_calculation_FFT/Yongin_FFT_anon24_calculat.mat
- bmc_proof_aq2/healthy/cond2_calculation_FFT/Yongin_FFT_anon25_calculat.mat
- bmc_proof_aq2/healthy/cond2_calculation_FFT/Yongin_FFT_anon26_calculat.mat
- bmc_proof_aq2/healthy/cond2_calculation_FFT/Yongin_FFT_anon27_calculat.mat
- bmc_proof_aq2/healthy/cond2_calculation_FFT/Yongin_FFT_anon28_calculat.mat
- bmc_proof_aq2/healthy/cond2_calculation_FFT/Yongin_FFT_anon29_CALCULAT.mat
- bmc_proof_aq2/healthy/cond2_calculation_FFT/Yongin_FFT_anon3_calculti.mat
- bmc_proof_aq2/healthy/cond2_calculation_FFT/Yongin_FFT_anon30_calculat.mat
- bmc_proof_aq2/healthy/cond2_calculation_FFT/Yongin_FFT_anon31_Calculat.mat
- bmc_proof_aq2/healthy/cond2_calculation_FFT/Yongin_FFT_anon32_calculat.mat
- bmc_proof_aq2/healthy/cond2_calculation_FFT/Yongin_FFT_anon33_calculati.mat
- bmc_proof_aq2/healthy/cond2_calculation_FFT/Yongin_FFT_anon34_Ca.mat
- bmc_proof_aq2/healthy/cond2_calculation_FFT/Yongin_FFT_anon4_calculat.mat
- bmc_proof_aq2/healthy/cond2_calculation_FFT/Yongin_FFT_anon5_calculat.mat
- bmc_proof_aq2/healthy/cond2_calculation_FFT/Yongin_FFT_anon6_calculati.mat
- bmc_proof_aq2/healthy/cond2_calculation_FFT/Yongin_FFT_anon7_calculati.mat
- bmc_proof_aq2/healthy/cond2_calculation_FFT/Yongin_FFT_anon8_calculat.mat
- bmc_proof_aq2/healthy/cond2_calculation_FFT/Yongin_FFT_anon9_calculati.mat
- bmc_proof_aq2/healthy/cond2_calculation_TGC/
- bmc_proof_aq2/healthy/cond2_calculation_TGC/desktop.ini
- bmc_proof_aq2/healthy/cond2_calculation_TGC/Yongin_TGC_anon1_calculatiCa.mat
- bmc_proof_aq2/healthy/cond2_calculation_TGC/Yongin_TGC_anon10_calculatiCa.mat
- bmc_proof_aq2/healthy/cond2_calculation_TGC/Yongin_TGC_anon11_calculatiCa.mat
- bmc_proof_aq2/healthy/cond2_calculation_TGC/Yongin_TGC_anon12_calculatiCa.mat
- bmc_proof_aq2/healthy/cond2_calculation_TGC/Yongin_TGC_anon13_calculatiCa.mat
- bmc_proof_aq2/healthy/cond2_calculation_TGC/Yongin_TGC_anon14_calculatiCa.mat
- bmc_proof_aq2/healthy/cond2_calculation_TGC/Yongin_TGC_anon15_calculatiCa.mat
- bmc_proof_aq2/healthy/cond2_calculation_TGC/Yongin_TGC_anon16_CalculatiCa.mat
- bmc_proof_aq2/healthy/cond2_calculation_TGC/Yongin_TGC_anon17_calculatiCa.mat
- bmc_proof_aq2/healthy/cond2_calculation_TGC/Yongin_TGC_anon18_calculatiCa.mat
- bmc_proof_aq2/healthy/cond2_calculation_TGC/Yongin_TGC_anon19_calculatiCa.mat
- bmc_proof_aq2/healthy/cond2_calculation_TGC/Yongin_TGC_anon2_calculatiCa.mat
- bmc_proof_aq2/healthy/cond2_calculation_TGC/Yongin_TGC_anon20_calculatiCa.mat
- bmc_proof_aq2/healthy/cond2_calculation_TGC/Yongin_TGC_anon21_calculatiCa.mat
- bmc_proof_aq2/healthy/cond2_calculation_TGC/Yongin_TGC_anon22_calculatiCa.mat
- bmc_proof_aq2/healthy/cond2_calculation_TGC/Yongin_TGC_anon23_calculatiCa.mat
- bmc_proof_aq2/healthy/cond2_calculation_TGC/Yongin_TGC_anon24_calculatiCa.mat
- bmc_proof_aq2/healthy/cond2_calculation_TGC/Yongin_TGC_anon25_calculatiCa.mat
- bmc_proof_aq2/healthy/cond2_calculation_TGC/Yongin_TGC_anon26_calculatiCa.mat
- bmc_proof_aq2/healthy/cond2_calculation_TGC/Yongin_TGC_anon27_calculatiCa.mat
- bmc_proof_aq2/healthy/cond2_calculation_TGC/Yongin_TGC_anon28_calculatiCa.mat
- bmc_proof_aq2/healthy/cond2_calculation_TGC/Yongin_TGC_anon29_CALCULATICa.mat
- bmc_proof_aq2/healthy/cond2_calculation_TGC/Yongin_TGC_anon3_calcultioCa.mat
- bmc_proof_aq2/healthy/cond2_calculation_TGC/Yongin_TGC_anon30_calculatiCa.mat
- bmc_proof_aq2/healthy/cond2_calculation_TGC/Yongin_TGC_anon31_CalculatiCa.mat
- bmc_proof_aq2/healthy/cond2_calculation_TGC/Yongin_TGC_anon32_calculatiCa.mat
- bmc_proof_aq2/healthy/cond2_calculation_TGC/Yongin_TGC_anon33_calculatioCa.mat
- bmc_proof_aq2/healthy/cond2_calculation_TGC/Yongin_TGC_anon34_Ca.mat
- bmc_proof_aq2/healthy/cond2_calculation_TGC/Yongin_TGC_anon4_calculatiCa.mat
- bmc_proof_aq2/healthy/cond2_calculation_TGC/Yongin_TGC_anon5_calculatiCa.mat
- bmc_proof_aq2/healthy/cond2_calculation_TGC/Yongin_TGC_anon6_calculatioCa.mat
- bmc_proof_aq2/healthy/cond2_calculation_TGC/Yongin_TGC_anon7_calculatioCa.mat
- bmc_proof_aq2/healthy/cond2_calculation_TGC/Yongin_TGC_anon8_calculatiCa.mat
- bmc_proof_aq2/healthy/cond2_calculation_TGC/Yongin_TGC_anon9_calculatiCa.mat
- bmc_proof_aq2/panic/
- bmc_proof_aq2/panic/cond1_eyes_closed_FFT/
- bmc_proof_aq2/panic/cond1_eyes_closed_FFT/Yongin_FFT_anon1_EC.mat
- bmc_proof_aq2/panic/cond1_eyes_closed_FFT/Yongin_FFT_anon10_EC.mat
- bmc_proof_aq2/panic/cond1_eyes_closed_FFT/Yongin_FFT_anon11_EC.mat
- bmc_proof_aq2/panic/cond1_eyes_closed_FFT/Yongin_FFT_anon12_EC.mat
- bmc_proof_aq2/panic/cond1_eyes_closed_FFT/Yongin_FFT_anon13_EC.mat
- bmc_proof_aq2/panic/cond1_eyes_closed_FFT/Yongin_FFT_anon14_EC.mat
- bmc_proof_aq2/panic/cond1_eyes_closed_FFT/Yongin_FFT_anon15_EC.mat
- bmc_proof_aq2/panic/cond1_eyes_closed_FFT/Yongin_FFT_anon16_EC.mat
- bmc_proof_aq2/panic/cond1_eyes_closed_FFT/Yongin_FFT_anon17_EC.mat
- bmc_proof_aq2/panic/cond1_eyes_closed_FFT/Yongin_FFT_anon18_EC.mat
- bmc_proof_aq2/panic/cond1_eyes_closed_FFT/Yongin_FFT_anon19_EC.mat
- bmc_proof_aq2/panic/cond1_eyes_closed_FFT/Yongin_FFT_anon2_EC.mat
- bmc_proof_aq2/panic/cond1_eyes_closed_FFT/Yongin_FFT_anon20_EC.mat
- bmc_proof_aq2/panic/cond1_eyes_closed_FFT/Yongin_FFT_anon21_EC.mat
- bmc_proof_aq2/panic/cond1_eyes_closed_FFT/Yongin_FFT_anon22_EC.mat
- bmc_proof_aq2/panic/cond1_eyes_closed_FFT/Yongin_FFT_anon23_EC.mat
- bmc_proof_aq2/panic/cond1_eyes_closed_FFT/Yongin_FFT_anon24_EC.mat
- bmc_proof_aq2/panic/cond1_eyes_closed_FFT/Yongin_FFT_anon25_EC.mat
- bmc_proof_aq2/panic/cond1_eyes_closed_FFT/Yongin_FFT_anon26_EC.mat
- bmc_proof_aq2/panic/cond1_eyes_closed_FFT/Yongin_FFT_anon27_EC.mat
- bmc_proof_aq2/panic/cond1_eyes_closed_FFT/Yongin_FFT_anon28_EC.mat
- bmc_proof_aq2/panic/cond1_eyes_closed_FFT/Yongin_FFT_anon29_EC.mat
- bmc_proof_aq2/panic/cond1_eyes_closed_FFT/Yongin_FFT_anon3_EC.mat
- bmc_proof_aq2/panic/cond1_eyes_closed_FFT/Yongin_FFT_anon30_EC.mat
- bmc_proof_aq2/panic/cond1_eyes_closed_FFT/Yongin_FFT_anon31_EC.mat
- bmc_proof_aq2/panic/cond1_eyes_closed_FFT/Yongin_FFT_anon32_EC.mat
- bmc_proof_aq2/panic/cond1_eyes_closed_FFT/Yongin_FFT_anon33_EC.mat
- bmc_proof_aq2/panic/cond1_eyes_closed_FFT/Yongin_FFT_anon34_EC.mat
- bmc_proof_aq2/panic/cond1_eyes_closed_FFT/Yongin_FFT_anon4_EC.mat
- bmc_proof_aq2/panic/cond1_eyes_closed_FFT/Yongin_FFT_anon5_EC.mat
- bmc_proof_aq2/panic/cond1_eyes_closed_FFT/Yongin_FFT_anon6_EC.mat
- bmc_proof_aq2/panic/cond1_eyes_closed_FFT/Yongin_FFT_anon7_EC.mat
- bmc_proof_aq2/panic/cond1_eyes_closed_FFT/Yongin_FFT_anon8_EC.mat
- bmc_proof_aq2/panic/cond1_eyes_closed_FFT/Yongin_FFT_anon9_EC.mat
- bmc_proof_aq2/panic/cond1_eyes_closed_TGC/
- bmc_proof_aq2/panic/cond1_eyes_closed_TGC/desktop.ini
- bmc_proof_aq2/panic/cond1_eyes_closed_TGC/Yongin_TGC_anon1_EEC.mat
- bmc_proof_aq2/panic/cond1_eyes_closed_TGC/Yongin_TGC_anon10_EEC.mat
- bmc_proof_aq2/panic/cond1_eyes_closed_TGC/Yongin_TGC_anon11_EEC.mat
- bmc_proof_aq2/panic/cond1_eyes_closed_TGC/Yongin_TGC_anon12_EEC.mat
- bmc_proof_aq2/panic/cond1_eyes_closed_TGC/Yongin_TGC_anon13_EEC.mat
- bmc_proof_aq2/panic/cond1_eyes_closed_TGC/Yongin_TGC_anon14_EEC.mat
- bmc_proof_aq2/panic/cond1_eyes_closed_TGC/Yongin_TGC_anon15_EEC.mat
- bmc_proof_aq2/panic/cond1_eyes_closed_TGC/Yongin_TGC_anon16_EEC.mat
- bmc_proof_aq2/panic/cond1_eyes_closed_TGC/Yongin_TGC_anon17_EEC.mat
- bmc_proof_aq2/panic/cond1_eyes_closed_TGC/Yongin_TGC_anon18_EEC.mat
- bmc_proof_aq2/panic/cond1_eyes_closed_TGC/Yongin_TGC_anon19_EEC.mat
- bmc_proof_aq2/panic/cond1_eyes_closed_TGC/Yongin_TGC_anon2_EEC.mat
- bmc_proof_aq2/panic/cond1_eyes_closed_TGC/Yongin_TGC_anon20_EEC.mat
- bmc_proof_aq2/panic/cond1_eyes_closed_TGC/Yongin_TGC_anon21_EEC.mat
- bmc_proof_aq2/panic/cond1_eyes_closed_TGC/Yongin_TGC_anon22_EEC.mat
- bmc_proof_aq2/panic/cond1_eyes_closed_TGC/Yongin_TGC_anon23_EEC.mat
- bmc_proof_aq2/panic/cond1_eyes_closed_TGC/Yongin_TGC_anon24_EEC.mat
- bmc_proof_aq2/panic/cond1_eyes_closed_TGC/Yongin_TGC_anon25_EEC.mat
- bmc_proof_aq2/panic/cond1_eyes_closed_TGC/Yongin_TGC_anon26_EEC.mat
- bmc_proof_aq2/panic/cond1_eyes_closed_TGC/Yongin_TGC_anon27_EEC.mat
- bmc_proof_aq2/panic/cond1_eyes_closed_TGC/Yongin_TGC_anon28_EEC.mat
- bmc_proof_aq2/panic/cond1_eyes_closed_TGC/Yongin_TGC_anon29_EEC.mat
- bmc_proof_aq2/panic/cond1_eyes_closed_TGC/Yongin_TGC_anon3_EEC.mat
- bmc_proof_aq2/panic/cond1_eyes_closed_TGC/Yongin_TGC_anon30_EEC.mat
- bmc_proof_aq2/panic/cond1_eyes_closed_TGC/Yongin_TGC_anon31_EEC.mat
- bmc_proof_aq2/panic/cond1_eyes_closed_TGC/Yongin_TGC_anon32_EEC.mat
- bmc_proof_aq2/panic/cond1_eyes_closed_TGC/Yongin_TGC_anon33_EEC.mat
- bmc_proof_aq2/panic/cond1_eyes_closed_TGC/Yongin_TGC_anon34_EEC.mat
- bmc_proof_aq2/panic/cond1_eyes_closed_TGC/Yongin_TGC_anon4_ECEC.mat
- bmc_proof_aq2/panic/cond1_eyes_closed_TGC/Yongin_TGC_anon5_EEC.mat
- bmc_proof_aq2/panic/cond1_eyes_closed_TGC/Yongin_TGC_anon6_EEC.mat
- bmc_proof_aq2/panic/cond1_eyes_closed_TGC/Yongin_TGC_anon7_EEC.mat
- bmc_proof_aq2/panic/cond1_eyes_closed_TGC/Yongin_TGC_anon8_EEC.mat
- bmc_proof_aq2/panic/cond1_eyes_closed_TGC/Yongin_TGC_anon9_EEC.mat
- bmc_proof_aq2/panic/cond2_calculation_FFT/
- bmc_proof_aq2/panic/cond2_calculation_FFT/Yongin_FFT_anon1_Ca.mat
- bmc_proof_aq2/panic/cond2_calculation_FFT/Yongin_FFT_anon10_Ca.mat
- bmc_proof_aq2/panic/cond2_calculation_FFT/Yongin_FFT_anon11_Ca.mat
- bmc_proof_aq2/panic/cond2_calculation_FFT/Yongin_FFT_anon12_Ca.mat
- bmc_proof_aq2/panic/cond2_calculation_FFT/Yongin_FFT_anon13_Ca.mat
- bmc_proof_aq2/panic/cond2_calculation_FFT/Yongin_FFT_anon14_Ca.mat
- bmc_proof_aq2/panic/cond2_calculation_FFT/Yongin_FFT_anon15_Ca.mat
- bmc_proof_aq2/panic/cond2_calculation_FFT/Yongin_FFT_anon16_Ca.mat
- bmc_proof_aq2/panic/cond2_calculation_FFT/Yongin_FFT_anon17_Ca.mat
- bmc_proof_aq2/panic/cond2_calculation_FFT/Yongin_FFT_anon18_Ca.mat
- bmc_proof_aq2/panic/cond2_calculation_FFT/Yongin_FFT_anon19_Ca.mat
- bmc_proof_aq2/panic/cond2_calculation_FFT/Yongin_FFT_anon2_Ca.mat
- bmc_proof_aq2/panic/cond2_calculation_FFT/Yongin_FFT_anon20_Ca.mat
- bmc_proof_aq2/panic/cond2_calculation_FFT/Yongin_FFT_anon21_Ca.mat
- bmc_proof_aq2/panic/cond2_calculation_FFT/Yongin_FFT_anon22_Ca.mat
- bmc_proof_aq2/panic/cond2_calculation_FFT/Yongin_FFT_anon23_Ca.mat
- bmc_proof_aq2/panic/cond2_calculation_FFT/Yongin_FFT_anon24_Ca.mat
- bmc_proof_aq2/panic/cond2_calculation_FFT/Yongin_FFT_anon25_Ca.mat
- bmc_proof_aq2/panic/cond2_calculation_FFT/Yongin_FFT_anon26_Ca.mat
- bmc_proof_aq2/panic/cond2_calculation_FFT/Yongin_FFT_anon27_Ca.mat
- bmc_proof_aq2/panic/cond2_calculation_FFT/Yongin_FFT_anon28_Ca.mat
- bmc_proof_aq2/panic/cond2_calculation_FFT/Yongin_FFT_anon29_Ca.mat
- bmc_proof_aq2/panic/cond2_calculation_FFT/Yongin_FFT_anon3_Ca.mat
- bmc_proof_aq2/panic/cond2_calculation_FFT/Yongin_FFT_anon30_Ca.mat
- bmc_proof_aq2/panic/cond2_calculation_FFT/Yongin_FFT_anon31_Ca.mat
- bmc_proof_aq2/panic/cond2_calculation_FFT/Yongin_FFT_anon32_Ca.mat
- bmc_proof_aq2/panic/cond2_calculation_FFT/Yongin_FFT_anon33_Ca.mat
- bmc_proof_aq2/panic/cond2_calculation_FFT/Yongin_FFT_anon34_Ca.mat
- bmc_proof_aq2/panic/cond2_calculation_FFT/Yongin_FFT_anon4_Ca.mat
- bmc_proof_aq2/panic/cond2_calculation_FFT/Yongin_FFT_anon5_Ca.mat
- bmc_proof_aq2/panic/cond2_calculation_FFT/Yongin_FFT_anon6_Ca.mat
- bmc_proof_aq2/panic/cond2_calculation_FFT/Yongin_FFT_anon7_Ca.mat
- bmc_proof_aq2/panic/cond2_calculation_FFT/Yongin_FFT_anon8_Ca.mat
- bmc_proof_aq2/panic/cond2_calculation_FFT/Yongin_FFT_anon9_Ca.mat
- bmc_proof_aq2/panic/cond2_calculation_TGC/
- bmc_proof_aq2/panic/cond2_calculation_TGC/desktop.ini
- bmc_proof_aq2/panic/cond2_calculation_TGC/PAC_Theta-Gamma_Yongin_20200312_9855896_HSH_CCa_HAPPE_Ca_20230116.mat
- bmc_proof_aq2/panic/cond2_calculation_TGC/PAC_Theta-Gamma_Yongin_20200323_9857954_JDH_CCa_HAPPE_Ca_20230116.mat
- bmc_proof_aq2/panic/cond2_calculation_TGC/PAC_Theta-Gamma_Yongin_20200403_9013549_PYJ_CCa_HAPPE_Ca_20230116.mat
- bmc_proof_aq2/panic/cond2_calculation_TGC/PAC_Theta-Gamma_Yongin_20200420_1288647_HCY_CCa_HAPPE_Ca_20230116.mat
- bmc_proof_aq2/panic/cond2_calculation_TGC/PAC_Theta-Gamma_Yongin_20200421_9530534_KKH_CCa_HAPPE_Ca_20230116.mat
- bmc_proof_aq2/panic/cond2_calculation_TGC/PAC_Theta-Gamma_Yongin_20200428_9861513_KWJ_CCa_HAPPE_Ca_20230116.mat
- bmc_proof_aq2/panic/cond2_calculation_TGC/PAC_Theta-Gamma_Yongin_20200429_8329360_LEY_CCa_HAPPE_Ca_20230116.mat
- bmc_proof_aq2/panic/cond2_calculation_TGC/PAC_Theta-Gamma_Yongin_20200521_9729047_HS_CaCa_HAPPE_Ca_20230116.mat
- bmc_proof_aq2/panic/cond2_calculation_TGC/PAC_Theta-Gamma_Yongin_20200608_9855003_KJH_CCa_HAPPE_Ca_20230116.mat
- bmc_proof_aq2/panic/cond2_calculation_TGC/PAC_Theta-Gamma_Yongin_20200713_9701110_JCH_CCa_HAPPE_Ca_20230116.mat
- bmc_proof_aq2/panic/cond2_calculation_TGC/PAC_Theta-Gamma_Yongin_20200730_9875298_LJH_CCa_HAPPE_Ca_20230116.mat
- bmc_proof_aq2/panic/cond2_calculation_TGC/PAC_Theta-Gamma_Yongin_20200821_9874214_PSR_CCa_HAPPE_Ca_20230116.mat
- bmc_proof_aq2/panic/cond2_calculation_TGC/PAC_Theta-Gamma_Yongin_20200903_9879318_KMJ_CCa_HAPPE_Ca_20230116.mat
- bmc_proof_aq2/panic/cond2_calculation_TGC/PAC_Theta-Gamma_Yongin_20201102_9884287_KMK_CCa_HAPPE_Ca_20230116.mat
- bmc_proof_aq2/panic/cond2_calculation_TGC/PAC_Theta-Gamma_Yongin_20201123_9520358_KKY_CCa_HAPPE_Ca_20230116.mat
- bmc_proof_aq2/panic/cond2_calculation_TGC/PAC_Theta-Gamma_Yongin_20210111_9902559_LAJ_CCa_HAPPE_Ca_20230116.mat
- bmc_proof_aq2/panic/cond2_calculation_TGC/PAC_Theta-Gamma_Yongin_20210129_1065263_LHJ_CCa_HAPPE_Ca_20230116.mat
- bmc_proof_aq2/panic/cond2_calculation_TGC/PAC_Theta-Gamma_Yongin_20210222_5263815_GJS_CCa_HAPPE_Ca_20230116.mat
- bmc_proof_aq2/panic/cond2_calculation_TGC/PAC_Theta-Gamma_Yongin_20210302_9908019_YSJ_CCa_HAPPE_Ca_20230116.mat
- bmc_proof_aq2/panic/cond2_calculation_TGC/PAC_Theta-Gamma_Yongin_20210401_9914050_KBC_CCa_HAPPE_Ca_20230116.mat
- bmc_proof_aq2/panic/cond2_calculation_TGC/PAC_Theta-Gamma_Yongin_20210514_9921691_JYI_CCa_HAPPE_Ca_20230116.mat
- bmc_proof_aq2/panic/cond2_calculation_TGC/PAC_Theta-Gamma_Yongin_20210629_9928507_LYJ_CCa_HAPPE_Ca_20230116.mat
- bmc_proof_aq2/panic/cond2_calculation_TGC/PAC_Theta-Gamma_Yongin_20210813_9872887_KSM_CCa_HAPPE_Ca_20230116.mat
- bmc_proof_aq2/panic/cond2_calculation_TGC/PAC_Theta-Gamma_Yongin_20210817_9933559_PJH_CCa_HAPPE_Ca_20230116.mat
- bmc_proof_aq2/panic/cond2_calculation_TGC/PAC_Theta-Gamma_Yongin_20210826_9668641_LHI_CCa_HAPPE_Ca_20230116.mat
- bmc_proof_aq2/panic/cond2_calculation_TGC/PAC_Theta-Gamma_Yongin_20210913_9945782_JSB_CCa_HAPPE_Ca_20230116.mat
- bmc_proof_aq2/panic/cond2_calculation_TGC/PAC_Theta-Gamma_Yongin_20210924_9883928_KBJ_CCa_HAPPE_Ca_20230116.mat
- bmc_proof_aq2/panic/cond2_calculation_TGC/PAC_Theta-Gamma_Yongin_20211125_1304552_JSE_CCa_HAPPE_Ca_20230116.mat
- bmc_proof_aq2/panic/cond2_calculation_TGC/PAC_Theta-Gamma_Yongin_20211228_6957341_LYJ_CCa_HAPPE_Ca_20230116.mat
- bmc_proof_aq2/panic/cond2_calculation_TGC/PAC_Theta-Gamma_Yongin_20220118_9928579_KSH_CCa_HAPPE_Ca_20230116.mat
- bmc_proof_aq2/panic/cond2_calculation_TGC/PAC_Theta-Gamma_Yongin_20220315_9854159_YJH_CCa_HAPPE_Ca_20230116.mat
- bmc_proof_aq2/panic/cond2_calculation_TGC/PAC_Theta-Gamma_Yongin_20220406_9988310_LHU_CCa_HAPPE_Ca_20230116.mat
- bmc_proof_aq2/panic/cond2_calculation_TGC/PAC_Theta-Gamma_Yongin_20220715_6826867_KBM_CCa_HAPPE_Ca_20230116.mat
- bmc_proof_aq2/panic/cond2_calculation_TGC/PAC_Theta-Gamma_Yongin_20220722_9880900_SCY_CCa_HAPPE_Ca_20230116.mat
